# Supplementary material for: Aggregatibacter actinomycetemcomitans exacerbates colitis and perturbs the gut microbiota in a murine model​
Source: J Oral Microbiol. 2026 Jan 11;18(1):2613536. doi: 10.1080/20002297.2026.2613536 (PMC12794699; doi:10.1080/20002297.2026.2613536)
Supplement: β diversity.xls [file ZJOM_A_2613536_SM5165.xls]

## Sheet: Sheet1
D-AD			A-H
PERMANOVA results			PERMANOVA results
method name	PERMANOVA		method name	PERMANOVA
test statistic name	pseudo-F		test statistic name	pseudo-F
sample size	10		sample size	10
number of groups	2		number of groups	2
test statistic	5.41236		test statistic	2.80347
p-value	0.008		p-value	0.007
number of permutations	999		number of permutations	999
SubjectID1 SubjectID2 Group1 Group2 Distance			SubjectID1 SubjectID2 Group1 Group2 Distance
0 AD2 AD1 AD AD 0.6326835858342179			0 Am2 Am1 A A 0.711016840210824
1 AD3 AD1 AD AD 0.6695937469844639			1 Am3 Am1 A A 0.5904357886617817
2 AD3 AD2 AD AD 0.7310383093698736			2 Am3 Am2 A A 0.7169559069289112
3 AD4 AD1 AD AD 0.5824809418122165			3 Am4 Am1 A A 0.7053091657025324
4 AD4 AD2 AD AD 0.669207758371128			4 Am4 Am2 A A 0.6314179200411364
5 AD4 AD3 AD AD 0.6251568078741677			5 Am4 Am3 A A 0.6635300167116596
6 AD5 AD1 AD AD 0.597148509118981			6 Am5 Am1 A A 0.6315978917598664
7 AD5 AD2 AD AD 0.6635867991894239			7 Am5 Am2 A A 0.6104640699318679
8 AD5 AD3 AD AD 0.2698542892984657			8 Am5 Am3 A A 0.7352358915027638
9 AD5 AD4 AD AD 0.6018768696323459			9 Am5 Am4 A A 0.6271500192826841
10 AD1 DSS1 AD D 0.6463861816076426			10 Am1 control1 A H 0.6513176500835584
11 AD1 DSS2 AD D 0.8008539998070057			11 Am1 control2 A H 0.6272014397737499
12 AD1 DSS3 AD D 0.8670751712824472			12 Am1 control3 A H 0.6216480267386554
13 AD1 DSS4 AD D 0.7181318151114542			13 Am1 control4 A H 0.5901015554698548
14 AD1 DSS5 AD D 0.6468686673743125			14 Am1 control5 A H 0.7426918627072888
15 AD2 DSS1 AD D 0.7406156518382707			15 Am2 control1 A H 0.7032266358143721
16 AD2 DSS2 AD D 0.7957155263919714			16 Am2 control2 A H 0.7116338861036123
17 AD2 DSS3 AD D 0.8448567017272991			17 Am2 control3 A H 0.6959249260830441
18 AD2 DSS4 AD D 0.8567499758757117			18 Am2 control4 A H 0.7110425504563569
19 AD2 DSS5 AD D 0.812047669593747			19 Am2 control5 A H 0.7429746754081501
20 AD3 DSS1 AD D 0.7968011193669787			20 Am3 control1 A H 0.7765522560740455
21 AD3 DSS2 AD D 0.8913924539226092			21 Am3 control2 A H 0.6624501863992801
22 AD3 DSS3 AD D 0.9239361188844929			22 Am3 control3 A H 0.7172901401208381
23 AD3 DSS4 AD D 0.8239409437421596			23 Am3 control4 A H 0.6968247846766936
24 AD3 DSS5 AD D 0.7543664961883625			24 Am3 control5 A H 0.8047563954235762
25 AD4 DSS1 AD D 0.7073241339380488			25 Am4 control1 A H 0.7291939838025453
26 AD4 DSS2 AD D 0.8311299816655409			26 Am4 control2 A H 0.7129708188713202
27 AD4 DSS3 AD D 0.8801746598475345			27 Am4 control3 A H 0.6404165059776321
28 AD4 DSS4 AD D 0.8299237672488662			28 Am4 control4 A H 0.7230749453657282
29 AD4 DSS5 AD D 0.7471050853999807			29 Am4 control5 A H 0.7586322149376526
30 AD5 DSS1 AD D 0.7168291035414456			30 Am5 control1 A H 0.5634143206067618
31 AD5 DSS2 AD D 0.8377882852455852			31 Am5 control2 A H 0.6683121223807688
32 AD5 DSS3 AD D 0.9012834121393419			32 Am5 control3 A H 0.6614989073145648
33 AD5 DSS4 AD D 0.8194055775354627			33 Am5 control4 A H 0.6041393495307881
34 AD5 DSS5 AD D 0.7348981955032327			34 Am5 control5 A H 0.6406221879418948
0 DSS2 DSS1 D D 0.537247901186915			0 control2 control1 H H 0.5745468569224836
1 DSS3 DSS1 D D 0.6535028466660233			1 control3 control1 H H 0.5646227021468055
2 DSS3 DSS2 D D 0.5457396506803049			2 control3 control2 H H 0.48247846766936625
3 DSS4 DSS1 D D 0.549792531120332			3 control4 control1 H H 0.4152718858465098
4 DSS4 DSS2 D D 0.45568368233137124			4 control4 control2 H H 0.471088828898316
5 DSS4 DSS3 D D 0.6348788960725659			5 control4 control3 H H 0.4970818871320221
6 DSS5 DSS1 D D 0.5422657531602818			6 control5 control1 H H 0.5362385910785448
7 DSS5 DSS2 D D 0.5375132683585834			7 control5 control2 H H 0.49996143463170073
8 DSS5 DSS3 D D 0.5963041590273087			8 control5 control3 H H 0.5116338861036123
9 DSS5 DSS4 D D 0.3858438676059056			9 control5 control4 H H 0.49142563311479626
10 DSS1 AD1 D AD 0.6463861816076426			10 control1 Am1 H A 0.6513176500835584
11 DSS1 AD2 D AD 0.7406156518382707			11 control1 Am2 H A 0.7032266358143721
12 DSS1 AD3 D AD 0.7968011193669787			12 control1 Am3 H A 0.7765522560740455
13 DSS1 AD4 D AD 0.7073241339380488			13 control1 Am4 H A 0.7291939838025453
14 DSS1 AD5 D AD 0.7168291035414456			14 control1 Am5 H A 0.5634143206067618
15 DSS2 AD1 D AD 0.8008539998070057			15 control2 Am1 H A 0.6272014397737499
16 DSS2 AD2 D AD 0.7957155263919714			16 control2 Am2 H A 0.7116338861036123
17 DSS2 AD3 D AD 0.8913924539226092			17 control2 Am3 H A 0.6624501863992801
18 DSS2 AD4 D AD 0.8311299816655409			18 control2 Am4 H A 0.7129708188713202
19 DSS2 AD5 D AD 0.8377882852455852			19 control2 Am5 H A 0.6683121223807688
20 DSS3 AD1 D AD 0.8670751712824472			20 control3 Am1 H A 0.6216480267386554
21 DSS3 AD2 D AD 0.8448567017272991			21 control3 Am2 H A 0.6959249260830441
22 DSS3 AD3 D AD 0.9239361188844929			22 control3 Am3 H A 0.7172901401208381
23 DSS3 AD4 D AD 0.8801746598475345			23 control3 Am4 H A 0.6404165059776321
24 DSS3 AD5 D AD 0.9012834121393419			24 control3 Am5 H A 0.6614989073145648
25 DSS4 AD1 D AD 0.7181318151114542			25 control4 Am1 H A 0.5901015554698548
26 DSS4 AD2 D AD 0.8567499758757117			26 control4 Am2 H A 0.7110425504563569
27 DSS4 AD3 D AD 0.8239409437421596			27 control4 Am3 H A 0.6968247846766936
28 DSS4 AD4 D AD 0.8299237672488662			28 control4 Am4 H A 0.7230749453657282
29 DSS4 AD5 D AD 0.8194055775354627			29 control4 Am5 H A 0.6041393495307881
30 DSS5 AD1 D AD 0.6468686673743125			30 control5 Am1 H A 0.7426918627072888
31 DSS5 AD2 D AD 0.812047669593747			31 control5 Am2 H A 0.7429746754081501
32 DSS5 AD3 D AD 0.7543664961883625			32 control5 Am3 H A 0.8047563954235762
33 DSS5 AD4 D AD 0.7471050853999807			33 control5 Am4 H A 0.7586322149376526
34 DSS5 AD5 D AD 0.7348981955032327			34 control5 Am5 H A 0.6406221879418948
