# Supplementary material for: Aggregatibacter actinomycetemcomitans exacerbates colitis and perturbs the gut microbiota in a murine model​
Source: J Oral Microbiol. 2026 Jan 11;18(1):2613536. doi: 10.1080/20002297.2026.2613536 (PMC12794699; doi:10.1080/20002297.2026.2613536)
Supplement: Basic Information of non-IBD Control and IBD Patients.xlsx [file ZJOM_A_2613536_SM5166.xlsx]

## Sheet: Sheet1
							>50,1	male,1			Medication Status
Group	ID	Name	Age	Gender	Other	Age	Age group	Gender	CD/UC	Active Phase	Mesalazine (Yes1; No0)	Corticosteroids (Yes1; No0)	Purine Analogs (Yes1; No0)	Methotrexate (Yes1; No0)	Infliximab (Yes1; No0)	Thalidomide (Yes1; No0)	Smoking
A (n=6)<br>Periodontal Health	A2	罗颖	24	Female		24	0	0	0								No
	A3	王萍	25	Female		25	0	0									No
	A4	赵泽臣	25	Male		25	0	1									No
	A5	陈旭	30	Male		30	0	1									No
	A15	马青慧	32	Female		32	0	0									No
	A21	郭晨	32	Male		32	0	1									No
	B(n=7)
B (n=7)<br>Periodontitis	B3	胡琴琴	31	Female	AgP	31	0	0	0								No
	B12	张宁	25	Female		25	0	0									No
	B15	张华珍	30	Female		30	0	0									No
	B16	宋端雅	28	Female		28	0	0									No
	B21	翟世萍	58	Female		58	1	0									No
	B22	潘冬宁	51	Female		51	1	0									No
	B25	周阳	33	Male		33	0	1									No
	C(n=8)
C (n=8)<br>Gingivitis	C1	张晶晶	25	Female		25	0	0	0								No
	C4	洪唯钟	33	Male	Chronic Enteritis	33	0	1									No
	C5	陈晓旭	29	Female		29	0	0									No
	C6	王一惠	29	Female		29	0	0									No
	C7	刘文婕	29	Female		29	0	0									No
	C8	黄敏	31	Female		31	0	0									No
	C9	余安	22	Male		22	0	1									No
	C10	姚胜Male	28	Female		28	0	0									No
	D(n=4)
D (n=4)<br>Periodontal Health	D1	杨涛	25	Male		25	0	1	CD	Inactive	1	0	0	0	0	0	No
	D4	孙敏	25	Female		25	0	0	CD	Inactive	0	0	0	0	1	1	No
	D9	查空军	38	Male		38	0	1	CD	Inactive	0	0	0	0	0	0	No
	D10	朱伟国	36	Male		36	0	1	CD	Inactive	0	0	0	0	1	1	No
	E(n=15)
E (n=15)<br>Periodontitis	E1	张健	34	Male		34	0	1	CD	Inactive	0	1	0	0	0	0	No
	E2	沈景华	64	Female		64	1	0	CD	Inactive	0	0	0	0	0	0	No
	E4	马涛	38	Male		38	0	1	CD	Inactive	0	0	0	0	0	0	No
	E5	史俊	30	Male		30	0	1	CD	Inactive	0	0	0	1	0	0	No
	E6	李庭浩	26	Male	Antibiotics	26	0	1	CD	Inactive	0	0	0	0	1	0	No
	E10	洪建芳	51	Male		51	1	1	CD	Inactive	0	0	0	0	0	0	No
	E12	汤加玉	69	Female		69	1	0	CD	Inactive	0	0	1	0	0	0	No
	E13	顾晓艳	37	Female	Hepatitis B	37	0	0	CD	Inactive	0	0	0	0	0	0	No
	E15	连士花	52	Female		52	1	0	CD	Inactive	0	0	0	0	0	0	No
	E16	骆夫明	38	Male		38	0	1	CD	Inactive	0	0	0	0	0	0	No
	E22	韩合广	40	Male	UC	40	0	1	UC	Inactive	0	0	0	1	0	0	No
	E23	张平萍	30	Female		30	0	0	CD	Inactive	0	0	0	0	0	0	No
	E24	倪敏	40	Male		40	0	1	CD	Inactive	0	1	0	0	0	0	No
	E34	陈立秀	57	Female	Diabetes	57	1	0	CD	Inactive	0	0	0	0	0	0	No
	E35	梁明瑞	41	Female		41	0	0	CD	Inactive	0	0	0	0	0	0	No
	F(n=9)
F (n=9)<br>Gingivitis	F1	李斐	28	Male		28	0	1	CD	Inactive	0	0	0	0	0	0	No
	F2	王华	27	Male		27	0	1	CD	Inactive	0	0	0	0	0	0	No
	F3	杜莹	33	Female		33	0	0	CD	Inactive	0	0	0	0	0	0	No
	F9	杨明勇	41	Female		41	0	0	CD	Inactive	0	0	0	1	0	0	No
	F10	吴昊	33	Male		33	0	1	CD	Inactive	0	0	0	0	0	0	No
	F15	梁笑笑	26	Female		26	0	0	CD	Inactive	0	0	0	0	0	0	No
	F21	任诚杰	37	Male		37	0	1	CD	Inactive	0	0	0	0	1	0	No
	F25	朱宏宇	41	Male		41	0	1	CD	Inactive	0	0	0	0	0	0	No
	F26	蒋勇强	39	Male		39	0	1	CD	Inactive	0	0	0	0	0	0	No
