# Supplementary material for: Aggregatibacter actinomycetemcomitans exacerbates colitis and perturbs the gut microbiota in a murine model​
Source: J Oral Microbiol. 2026 Jan 11;18(1):2613536. doi: 10.1080/20002297.2026.2613536 (PMC12794699; doi:10.1080/20002297.2026.2613536)
Supplement: Statistics.xlsx [file ZJOM_A_2613536_SM5167.xlsx]

## Sheet: Sheet1
Figure	Statistical Methods	Two-sided P values	Effect sizes	95% CIs		Multiplicity adjustments	Shapiro-Wilk test	Levene's test
				Lower limits	Upper limits
Figure 1A	T-test	0.009	-0.746	-1.328	-0.157		0.77 0.358	0.019
Figure 2C day6	ANOVA	0.011	0.528	0.044	0.703	P values were calculated using one-way ANOVA followed by LSD post hoc test (corrected α = 0.0167). The comparison between the DSS + Aa group and the DSS + PBS group yielded a P value of 0.004, which was statistically significant ( P < 0.0167).	0.189 0.496 0.855	0.79
Figure 2C day7	ANOVA	0.038	0.42	0.0E0	0.631	P values were calculated using one-way ANOVA followed by LSD post hoc test (corrected α = 0.0167). The comparison between the DSS + Aa group and the DSS + PBS group yielded a P value of 0.013, which was statistically significant ( P < 0.0167).	0.211 0.059 0.536	0.443
Figure 2C day8	T-test	0.028	1.792	0.245	3.267		0.382 0.527	0.424
Figure 2C day9	T-test	0.04	1.549	0.068	2.962		0.486 0.516	0.248
Figure 2D day6	T-test	0.027	-1.712	-3.164	-0.187		0.482 0.27	0.177
Figure 2D day8	T-test	0.033	-1.622	-3.052	-0.121		0.262 0.107	0.922
Figure 2F	T-test	0.017	-1.675	-2.89	-0.41		0.545 0.293	0.018
Figure 2G	T-test	0.015	1.956	0.362	3.475		0.137 0.186	0.651
Figure 2H	T-test	0.012	2.03	0.414	3.571		0.473 0.233	0.072
Figure 3A	ANOVA	0.034	0.43	0.0E0	0.638	P values were calculated using one-way ANOVA followed by LSD post hoc test (corrected α = 0.0167). The comparison between the DSS + Aa group and the DSS + PBS group yielded a P value of 0.015, which was statistically significant ( P < 0.0167).	0.428 0.906 0.169	0.681
Figure 3E	T-test	0.03	1.057	0.103	1.986		0.543 0.154	0.77
Figure 3F day4	T-test	0.001	-1.778	-2.809	-0.711		0.241 0.104	0.493
Figure 3F day6	T-test	0.006	-1.389	-2.359	-0.388		0.343 0.192	0.332
Figure 3H	T-test	0.01	-1.905	-3.169	-0.588		0.429 0.46	0.003
Figure 3G	ANOVA	1.2e-05	0.568	0.263	0.7	P values were calculated using one-way ANOVA followed by LSD post hoc test (corrected α = 0.0167). The comparison between the DSS + Aa group and the DSS + PBS group yielded a P value of 0.000012, which was statistically significant ( P < 0.0167). Similarly, the comparison between the DSS + Aa group and the DSS + non-toxic E. coli group yielded a P value of 0.000039, which was also statistically s…	0.137 0.924 0.894	0.586
Figure 5A IL-6	T-test	0.031	-2.656	-4.981	-0.207		0.705 0.172	0.108
Figure 5A IL-1β	ANOVA	0.005	0.809	0.243	0.873	P values were calculated using one-way ANOVA followed by LSD post hoc test (corrected α = 0.0125). The comparison between the DSS + Aa group and the DSS + PBS group yielded a P value of 0.005, which was statistically significant ( P < 0.0125).	0.838 0.606 0.638 0.546	0.058
Figure 5A TNF-α	ANOVA	＜0.0001	0.99	0.943	0.993	P values were calculated using one-way ANOVA followed by Dunnett T3 post hoc test (corrected α = 0.0125). The comparison between the DSS + Aa group and the DSS + PBS group yielded a P value of 0.002, which was statistically significant ( P < 0.0125).	0.36 0.752 0.138 0.302	0.027
Figure 5B IL-6	T-test	0.002	-6.237	-10.665	-1.802		0.966 0.663	0.517
Figure 5B IL-1β	T-test	0.002	-5.75	-9.873	-1.605		0.942 0.634	0.271
Figure 5B TNF-α	T-test	0.004	-4.838	-8.399	-1.224		0.559 0.927	0.197
Figure 5C ZO-1	T-test	0.025	2.865	0.315	5.298		0.996 0.081	0.352
Figure 5C MUC-2	T-test	0.028	2.762	0.262	5.141		0.205 0.957	0.317
Figure 7F IL-6（NCM460）	T-test	0.47	-0.713	-2.344	0.996		0.331 0.404	0.044
Figure 7F IL-1β（NCM460）	ANOVA	4e-06	0.984	0.889	0.99	P values were calculated using one-way ANOVA followed by LSD post hoc test (corrected α = 0.0167). The comparison between the DSS + Aa group and the DSS group yielded a P value of 0.000021, which was statistically significant ( P < 0.0167). Similarly, the comparison between the DSS + Aa group and the Control group yielded a P value of 0.000001, which was also statistically significant ( P < 0.016…	0.404 0.404 0.422	0.082
Figure 7F TNF-α（NCM460）	T-test	0.001	-6.503	-11.098	-1.908		0.38 0.188	0.835
Figure 7F IL-6（NB4）	ANOVA	0.001	0.886	0.384	0.93	P values were calculated using one-way ANOVA followed by LSD post hoc test (corrected α = 0.0167). The comparison between the DSS + Aa group and the DSS group yielded a P value of 0.003, which was statistically significant ( P < 0.0167). Similarly, the comparison between the DSS + Aa group and the Control group yielded a P value of 0.001, which was also statistically significant ( P < 0.0167).	0.751 0.921 0.509	0.316
Figure 7F IL-1β（NB4）	ANOVA	0.003	0.859	0.291	0.914	P values were calculated using one-way ANOVA followed by LSD post hoc test (corrected α = 0.0167). The comparison between the DSS + Aa group and the DSS group yielded a P value of 0.087, which was not statistically significant ( P > 0.0167). In contrast, the comparison between the DSS + Aa group and the Control group yielded a P value of 0.001, which was statistically significant ( P < 0.0167). A…	0.932 0.664 0.707	0.158
Figure 7F TNF-α（NB4）	ANOVA	0.001	0.888	0.391	0.932	P values were calculated using one-way ANOVA followed by LSD post hoc test (corrected α = 0.0167). The comparison between the DSS + Aa group and the DSS group yielded a P value of 0.001, which was statistically significant ( P < 0.0167). Similarly, the comparison between the DSS + Aa group and the Control group yielded a P value of 0.001, which was also statistically significant ( P < 0.0167). In…	0.933 0.141 0.675	0.167
